# Supplementary material for: THY1 (CD90) Maintains the Adherens Junctions in Nasopharyngeal Carcinoma via Inhibition of SRC Activation
Source: Cancers (Basel). 2023 Apr 6;15(7):2189. doi: 10.3390/cancers15072189 (PMC10093038; doi:10.3390/cancers15072189)
Supplement: Supplementary file 1 [file cancers-15-02189-s001.zip]

Archive with 1 entries (1 files):
- cancers-2275690-supplementary.pdf
